# Supplementary material for: Virulence Factor Genes in Invasive Escherichia coli Are Associated with Clinical Outcomes and Disease Severity in Patients with Sepsis: A Prospective Observational Cohort Study
Source: Microorganisms. 2023 Jul 17;11(7):1827. doi: 10.3390/microorganisms11071827 (PMC10386379; doi:10.3390/microorganisms11071827)
Supplement: Supplementary file 1 [file microorganisms-11-01827-s001.zip]

Archive with 1 entries (1 files):
- microorganisms-2441568-supplementary.pdf
